# Supplementary material for: Comparative Analysis of the National Fatality Rate in Construction Industry Using Time-Series Approach and Equivalent Evaluation Conditions
Source: Int J Environ Res Public Health. 2022 Feb 17;19(4):2312. doi: 10.3390/ijerph19042312 (PMC8872405; doi:10.3390/ijerph19042312)
Supplement: Supplementary file 1 [file ijerph-19-02312-s001.zip]

Archive with 1 entries (1 files):
- ijerph-1565386-Supplementary.pdf
